# Supplementary material for: Dynamics of Anti-S IgG Antibodies Titers after the Second Dose of COVID-19 Vaccines in the Manual and Craft Worker Population of Qatar
Source: Vaccines (Basel). 2023 Feb 21;11(3):496. doi: 10.3390/vaccines11030496 (PMC10058349; doi:10.3390/vaccines11030496)
Supplement: Supplementary file 1 [file vaccines-11-00496-s001.zip]

Archive with 1 entries (1 files):
- vaccines-2024993-supplementary.pdf
